# Supplementary material for: Guidelines for quantifying leaf chlorophyll content via non‐destructive spectrometry
Source: Appl Plant Sci. 2024 Aug 3;12(6):e11610. doi: 10.1002/aps3.11610 (PMC11610418; doi:10.1002/aps3.11610)
Supplement: Supplementary file 1 — Appendix S1. List of species collected and the study for which they were used. [file APS3-12-e11610-s003.xlsx]

## Sheet: Data Supplement S1
Chiarenza et al.—Applications in Plant Sciences 2024—Data Supplement S1
DOI 10.1002/aps3.11610
Appendix S1. List of species collected and the study for which they were used. Note: “Decay” is the study on chlorophyll decay study and the suitable operational window. “Variation” is the study on the variation in chlorophyll content.
Species	Study	Growth form	Woody/Herbaceous	Species codename
Acacia binervata	decay	Tree	W	EUF
Acacia longifolia	variation	Tree	W	ALON
Banksia integrifolia	variation	Tree	W	BIN
Callistemon salignus	variation	Tree	W	CAL
Clerodendrum sp.	variation	Shrub	W	VIB
Dodonaea triquetra	decay	Shrub	W	ASC
Elaeocarpus reticulatus	decay	Tree	W	BB
Erigeron sp.	decay	Herb	H	ERI
Eucalyptus sp.	decay	Tree	W	IRO
Ficus macrophylla	variation	Tree	W	FMAC
Homalanthus populifolius	decay	Shrub	W	POP
Lantana camara	decay	Shrub	W	LAN
Leptospermum laevigatum	variation	Shrub	W	LEP
Leptospermum trinervium	decay	Shrub	W	LAM
Melaleuca quinquenervia	variation	Tree	W	MAL
Persoonia levis	decay	Shrub	W	FBG
Pittosporum undulatum	variation	Tree	W	PIT
Quercus ilex	variation	Tree	W	QIL
Salpichroa origanifolia	variation	Herb	H	SAL
Senna pendula	decay	Shrub	W	ACR
Sida rhombifolia	variation	Herb	H	SPI
