# Supplementary material for: Guidelines for quantifying leaf chlorophyll content via non‐destructive spectrometry
Source: Appl Plant Sci. 2024 Aug 3;12(6):e11610. doi: 10.1002/aps3.11610 (PMC11610418; doi:10.1002/aps3.11610)
Supplement: Supplementary file 2 — Appendix S2. Details of chlorophyll degradation rates and operational windows for the study species. [file APS3-12-e11610-s001.xlsx]

## Sheet: Data Supplement S2
Chiarenza et al.—Applications in Plant Sciences 2024—Data Supplement S2
DOI 10.1002/aps3.11610
Appedix S2. Details of chlorophyll degradation rates and operational windows for the study species.
Species	Age	Storage	A. Degradation rate base (chl content/h)	B. Lower CI degradation rate base (chl content/h)	C. Upper CI degradation rate base (chl content/h)	D. random slope per species (chl content/h)	E. random slope if in room (chl content/h)	F. (B+D) Lower CI total slope species (chl content/h)	G. (B+D+E) Lower CI total slope species in room (chl content/h)	H. (A+D) Mean total species slope (chl content/h)	I. (C+D) Upper total species slope (chl content/h)	J. (From F) Operational window per species (h)	K. (From G) Operational window per species in room (h)
Acacia binervata	mature	fridge	-0.0185805	-0.0317731	-0.0082628	-0.021337		-0.0531101		-0.0399174	-0.0295998	7.71
Dodonaea triquetra	mature	fridge	-0.0185805	-0.0317731	-0.0082628	0.00117713		-0.030596		-0.0174033	-0.00708567	43.74
Elaeocarpus reticulatus	mature	fridge	-0.0185805	-0.0317731	-0.0082628	0.0108547		-0.0209184		-0.00772577	0.0025919	265.89
Erigeron sp.	mature	fridge	-0.0185805	-0.0317731	-0.0082628	0.0241766		-0.00759651		0.00559615	0.0159138	5.32773e+06
Eucalyptus sp.	mature	fridge	-0.0185805	-0.0317731	-0.0082628	-0.00101414		-0.0327873		-0.0195946	-0.00927695	33.57
Homalanthus populifolius	mature	fridge	-0.0185805	-0.0317731	-0.0082628	-0.00183784		-0.033611		-0.0204183	-0.0101006	30.64
Lantana camara	mature	fridge	-0.0185805	-0.0317731	-0.0082628	0.000587762		-0.0311854		-0.0179927	-0.00767504	40.59
Leptospermum trinervium	mature	fridge	-0.0185805	-0.0317731	-0.0082628	-0.0120853		-0.0438584		-0.0306658	-0.0203481	12.92
Persoonia levis	mature	fridge	-0.0185805	-0.0317731	-0.0082628	0.0116646		-0.0201085		-0.00691588	0.00340179	334.03
Senna pendula	mature	fridge	-0.0185805	-0.0317731	-0.0082628	-0.0121866		-0.0439597		-0.0307671	-0.0204494	12.84
Acacia binervata	expanding	fridge	-0.00186278	-0.0143893	0.00969511	-0.021337		-0.0357263		-0.0231997	-0.0116419	24.7
Dodonaea triquetra	expanding	fridge	-0.00186278	-0.0143893	0.00969511	0.00117713		-0.0132122		-0.000685648	0.0108722	7186.38
Elaeocarpus reticulatus	expanding	fridge	-0.00186278	-0.0143893	0.00969511	0.0108547		-0.0035346		0.00899193	0.0205498	306258169864707
Erigeron sp.	expanding	fridge	-0.00186278	-0.0143893	0.00969511	0.0241766		0.00978731		0.0223138	0.0338717	164098
Eucalyptus sp.	expanding	fridge	-0.00186278	-0.0143893	0.00969511	-0.00101414		-0.0154035		-0.00287693	0.00868096	2013.99
Homalanthus populifolius	expanding	fridge	-0.00186278	-0.0143893	0.00969511	-0.00183784		-0.0162271		-0.00370062	0.00785727	1364.33
Lantana camara	expanding	fridge	-0.00186278	-0.0143893	0.00969511	0.000587762		-0.0138016		-0.00127502	0.0102829	4905.61
Leptospermum trinervium	expanding	fridge	-0.00186278	-0.0143893	0.00969511	-0.0120853		-0.0264746		-0.0139481	-0.00239018	80.6
Persoonia levis	expanding	fridge	-0.00186278	-0.0143893	0.00969511	0.0116646		-0.00272472		0.00980181	0.0213597	6.30266e+18
Senna pendula	expanding	fridge	-0.00186278	-0.0143893	0.00969511	-0.0121866		-0.0265759		-0.0140494	-0.00249149	79.22
Acacia binervata	mature	room	-0.0606323	-0.072819	-0.0488765	-0.021337	-0.0358198	-0.094156	-0.129976	-0.0819693	-0.0702135	2.3	1.34
Dodonaea triquetra	mature	room	-0.0606323	-0.072819	-0.0488765	0.00117713	0.00115843	-0.0716419	-0.0704834	-0.0594552	-0.0476994	3.9	4.03
Elaeocarpus reticulatus	mature	room	-0.0606323	-0.072819	-0.0488765	0.0108547	0.0173968	-0.0619643	-0.0445675	-0.0497776	-0.0380218	5.34	12.34
Erigeron sp.	mature	room	-0.0606323	-0.072819	-0.0488765	0.0241766	0.0526242	-0.0486424	0.00398186	-0.0364557	-0.0246999	9.68	7.17931e+12
Eucalyptus sp.	mature	room	-0.0606323	-0.072819	-0.0488765	-0.00101414	-0.011234	-0.0738332	-0.0850672	-0.0616464	-0.0498907	3.66	2.78
Homalanthus populifolius	mature	room	-0.0606323	-0.072819	-0.0488765	-0.00183784	0.0126346	-0.0746568	-0.0620223	-0.0624701	-0.0507144	3.58	5.33
Lantana camara	mature	room	-0.0606323	-0.072819	-0.0488765	0.000587762	-0.00324016	-0.0722312	-0.0754714	-0.0600445	-0.0482888	3.83	3.5
Leptospermum trinervium	mature	room	-0.0606323	-0.072819	-0.0488765	-0.0120853	-0.0290361	-0.0849043	-0.11394	-0.0727176	-0.0609618	2.79	1.65
Persoonia levis	mature	room	-0.0606323	-0.072819	-0.0488765	0.0116646	0.0124218	-0.0611544	-0.0487326	-0.0489677	-0.0372119	5.5	9.63
Senna pendula	mature	room	-0.0606323	-0.072819	-0.0488765	-0.0121866	-0.0169058	-0.0850056	-0.101911	-0.0728189	-0.0610631	2.78	2
Acacia binervata	expanding	room	0.0129254	0.000464084	0.024662	-0.021337	-0.0358198	-0.0208729	-0.0566927	-0.00841156	0.00332508	269.19	6.57
Dodonaea triquetra	expanding	room	0.0129254	0.000464084	0.024662	0.00117713	0.00115843	0.00164122	0.00279964	0.0141025	0.0258392	1.6886e+31	1.97563e+18
Elaeocarpus reticulatus	expanding	room	0.0129254	0.000464084	0.024662	0.0108547	0.0173968	0.0113188	0.0287156	0.0237801	0.0355168	32061.5	56.61
Erigeron sp.	expanding	room	0.0129254	0.000464084	0.024662	0.0241766	0.0526242	0.0246407	0.077265	0.037102	0.0488387	112.74	3.34
Eucalyptus sp.	expanding	room	0.0129254	0.000464084	0.024662	-0.00101414	-0.011234	-0.000550059	-0.0117841	0.0119113	0.0236479	1.67846e+93	21234.9
Homalanthus populifolius	expanding	room	0.0129254	0.000464084	0.024662	-0.00183784	0.0126346	-0.00137375	0.0112608	0.0110876	0.0228242	2.05316e+37	33831.4
Lantana camara	expanding	room	0.0129254	0.000464084	0.024662	0.000587762	-0.00324016	0.00105185	-0.00218832	0.0135132	0.0252498	5.48782e+48	2.59378e+23
Leptospermum trinervium	expanding	room	0.0129254	0.000464084	0.024662	-0.0120853	-0.0290361	-0.0116212	-0.0406573	0.000840118	0.0125768	24437.4	16.21
Persoonia levis	expanding	room	0.0129254	0.000464084	0.024662	0.0116646	0.0124218	0.0121287	0.0245505	0.02459	0.0363266	15972.2	114.76
Senna pendula	expanding	room	0.0129254	0.000464084	0.024662	-0.0121866	-0.0169058	-0.0117225	-0.0286283	0.000738803	0.0124754	22382.3	57.33
